# Supplementary material for: Duodenal major papilla morphology can affect biliary cannulation and complications during ERCP, an observational study
Source: BMC Gastroenterol. 2020 Sep 23;20:310. doi: 10.1186/s12876-020-01455-0 (PMC7520951; doi:10.1186/s12876-020-01455-0)
Supplement: Supplementary file 1 — Additional file 1. This is the data set used for investigating risk factors of cannulation failure and ERCP related complications. [file 12876_2020_1455_MOESM1_ESM.xlsx]

## Sheet: DATABASE
Papilla Type	Age group	Indication(stone/cancer/other)	DM	HTN	CVA	CRI	COPD	CAD	Cirrhosis	Precut	Failure	PAD	Pancreatic wire	cannulation time(5/10/10-)	Biopsy	EPT	ERBD	ERPD	Stone extraction	Lithotripsy	EPBD	PLT	PT	APTT	GOT	GPT	Bil	CR	Perforation	Pancreatitis	Beeding	Cholangitis
1	90-99	1	1	0	0	1	0	0	0	0	0	0	0	1	0	1	0	0	1	0	0	128	10.3	23.9	81	33	3.1		0	0	0	1
1	90-99	1	0	1	0	1	0	0	0	0	0	0	0	1	0	1	0	0	1	0	0	126	10	27	24	29	0.2		0	0	0	0
1	80-89	1	0	1	0	0	0	0	0	0	0	0	0	1	0	0	1	0	0	0	0	69	11.5	30	31	20	0.7	1.14	0	0	0	0
1	80-89	1	1	1	1	1	1	0	0	0	0	0	0	1	0	0	1	0	0	0	0	135	9.5	25.1		191	4.7	1.34	0	0	0	0
1	70-79	2	0	0	0	0	0	0	0	0	0	0	0	1	1	1	1	0	0	0	0	205	10.1	27.8	264	224	9.9	0.65	0	0	0	0
1	80-89	1	1	0	0	0	0	0	0	0	0	0	0	1	0	1	1	0	1	0	0	209	10.8	27	107	264	1.6	0.65	0	0	0	0
3	40-49	1	0	0	0	0	0	0	0	0	0	0	2	2	0	1	0	0	1	0	0	575			407	722	2.6	0.53	0	0	0	0
1	60-69	1	0	1	0	0	0	1	0	1	0	0	2	3	0	1	1	1	1	0	0	255	11.1	39.9		140	1.8	1.2	0	0	0	0
1	60-69	2	0	0	0	0	0	0	0	0	0	0	0	2	1	1	0	0	1	0	0	238	10	26.4	51	66	15.4	0.62	0	1	0	0
4	90-99	1	0	1	1	0	0	0	0	0	0	0	0	3	0	1	0	0	1	0	0	149	11.6	32.7	481	458	4	1.04	0	0	1	0
4	50-59	2	1	1	0	0	0	0	0	0	0	0	4	3	0	1	1	0	0	0	0	407	10.6	27.2	210	101	15.1	1	0	0	0	0
4	80-89	1	1	1	0	0	0	1	0	1	0	0	1	3	0	1	0	1	1	0	0	220	10.3	28.3	25	10	0.3	0.98	0	0	0	0
3	60-69	1	1	1	0	0	0	0	0	0	0	0	0	2	0	0	1	0	0	0	0	184	9.9	24.4	130	315	7.3	0.67	0	0	0	0
3	80-89	1	1	1	0	1	0	0	0	0	0	0	3	1	0	1	0	0	1	0	0	308	10	29.4	245	207	1.9	1.79	0	0	0	0
1	70-79	1	0	0	0	0	0	0	0	0	0	0	2	2	0	1	0	0	1	0	0	131	10.5	25.9	136	309	6	0.89	0	0	0	0
4	90-99	1	0	1	0	0	0	0	0	0	0	0	0	1	0	1	0	0	1	0	0	150	10.3	30.6	32	17	10.9	0.9	0	0	0	0
4	60-69	2	1	0	0	0	0	0	0	0	0	0	3	3	0	1	1	0	0	0	0	183			59	63	17.2	0.7	0	0	0	0
1	60-69	2	0	0	0	0	0	0	0	0	0	0	0	1	0	0	0	0	0	0	0	365	10.6	24.1	155	195	13.8	1.6	0	0	0	0
2	60-69	1	0	0	0	0	0	0	1	0	0	0	0	2	0	0	1	0	0	0	0	79	18	48.6		28	11.5	0.94	0	0	0	0
4	60-69	2	0	1	0	0	0	0	0	0	0	0	0	1	1	1	1	0	0	0	0	283	9.9	25.3		62	0.4	2.05	0	0	0	0
1	60-69	2	1	0	0	1	0	1	0	0	0	0	0	1	0	0	1	0	0	0	0	240	13.6	32.2	72	17	8.2		0	0	0	0
4	80-89	1	0	1	0	1	0	0	0	0	0	0	0	1	0	1	0	0	1	0	0	147	10.2	28.3	28	3	0.2	8.07	0	0	0	0
3	60-69	1	0	0	0	0	0	0	1	0	0	0	0	1	0	0	1	0	0	0	0	68	16.6	48.7	67	47	19.2	0.58	0	0	0	0
1	60-69	3	1	0	0	0	0	0	1	0	0	0	0	2	1	1	1	0	0	0	0	240	11.9	31	216	316	3.5	1.76	0	0	0	0
3	80-89	2	0	0	0	0	1	0	0	0	0	0	0	2	1	1	1	0	0	0	0	180	11.1	26	65	60	21	0.63	0	0	0	0
1	60-69	2	0	1	0	0	0	0	0	0	0	0	0	1	1	1	1	0	0	0	0	200	10.3	25.6	188	428	5.8	0.5	0	0	0	0
1	60-69	2	0	1	0	0	0	0	0	0	0	0	4	3	0	0	1	0	0	0	0	285	10		70	203	2.5	0.9	0	0	0	0
1	70-79	1	0	0	0	0	0	0	0	0	0	0	0	1	0	1	0	0	1	1	0	138	10.5	24.5	577	365	4	0.52	0	0	0	0
2	60-69	1	0	1	0	0	0	0	0	0	0	0	3	1	0	1	0	0	1	0	1	285	10.2	27.1		23	0.4	0.56	0	1	0	0
1	70-79	2	0	0	0	0	0	0	0	0	0	0	0	1	0	0	1	0	0	0	0	131	14.5	34.2	280	113	7.9	1.25	0	0	0	0
4	60-69	1	1	1	0	0	0	0	0	0	0	0	0	1	0	1	0	0	1	0	0	143	10.9	26.4	118	85	0.9	0.73	0	0	0	0
1	50-59	2	0	0	0	0	0	0	0	0	0	0	0	1	0	0	1	0	0	0	0	212	10.9	28	21	41	0.7	0.56	0	0	0	0
4	70-79	3	1	1	0	1	0	0	0	1	0	0	3	3	1	1	1	0	0	0	0	283	10		104	79	15.1	1.15	0	0	0	0
4	70-79	1	0	1	0	0	0	0	0	0	0	0	4	2	0	0	0	0	0	0	0	231	9.8	24.7	21	23	0.5	1.41	0	0	0	0
1	70-79	1	0	0	0	0	0	0	0	0	0	0	0	2	0	1	0	0	1	0	0	231	9.6	28.5	50	107	1.1	0.64	0	0	0	0
3	60-69	3	0	1	0	0	0	0	0	0	0	0	0	2	0	1	0	0	1	0	0	146	9.9	25.5	33	24	0.4	0.74	0	0	0	0
1	50-59	1	0	0	0	0	0	0	0	0	0	0	0	1	0	1	0	0	1	0	0	414	10.6	27.1	525	704	4.6	0.94	0	0	0	0
1	60-69	1	0	1	0	0	0	0	0	0	0	0	8	3	0	1	1	0	0	0	0	307	9.7	27.3	232	499	5.9	0.48	0	1	0	0
1	60-69	1	1	1	1	0	0	0	0	0	0	0	0	1	0	1	0	0	1	0	0	419	9.9		255	338	2.6	1.08	0	0	0	0
3	50-59	1	0	0	0	0	0	0	0	1	0	0	1	3	0	1	0	1	0	0	0	106	9.8	30.3	42	77	3.7	1.42	0	1	0	0
3	80-89	1	1	1	0	0	0	0	0	0	0	0	0	1	0	1	0	0	1	0	0	154	10.8	35.3	33	45	10.7	0.78	0	0	0	0
1	20-21	1	0	0	0	0	0	0	0	0	0	0	0	2	0	1	0	0	1	0	0	323	10.5	28.9	125	160	3.2	0.72	0	0	0	0
4	50-59	3	0	0	0	0	0	0	0	0	0	0	0	1	1	1	0	0	0	0	0	203	9.7	24.7	24	36	0.4	0.9	0	0	0	0
2	80-89	1	0	0	0	1	0	0	0	0	0	0	0	3	0	1	1	0	1	0	0	289	10.2	25.7	20	6	0.6	1.25	0	0	0	0
1	50-59	2	0	0	0	0	0	0	0	0	0	0	0	1	1	1	1	0	0	0	0	245	9	26.9	209	459	8.3	0.87	0	1	0	0
3	60-69	1	0	1	0	0	0	0	0	0	0	0	0	2	0	1	0	0	1	0	0	230	10.4	25.4	134	165	6.2	0.7	0	0	0	0
3	80-89	1	0	1	0	0	0	0	0	0	0	0	1	3	1	1	0	0	1	0	0	197	9.6	27.1	23	24	0.4	0.95	0	0	0	0
4	60-69	1	1	1	0	1	0	1	0	0	0	0	0	3	0	1	0	0	1	1	0	138	10.1	26.3	244	273	2.6		0	0	0	0
1	40-49	1	0	0	0	0	0	0	0	0	0	0	0	1	0	1	0	0	1	0	0	290	11	24	311	499	1.7	0.66	0	0	0	0
4	20-21	1	0	0	0	0	0	0	0	0	0	0	0	2	0	1	1	0	1	0	0	540	10.4	37.3	65	178	0.9	0.62	0	0	0	0
4	20-21	3	0	0	0	0	0	0	0	0	0	0	0	1	0	1	0	0	0	0	0	73	10.6	28.6	91	126	7.5	0.58	0	0	0	0
4	70-79	2	0	1	0	0	0	1	0	0	0	0	5	3	0	1	1	0	0	0	0	213	10.4	31	125	122	2	0.9	0	0	0	0
1	70-79	2	1	0	0	0	0	0	0	0	0	0	1	1	0	1	0	0	0	0	0	254	9.3	52.1	77	108	9.1	0.47	0	0	0	0
4	50-59	1	0	0	0	0	0	0	0	0	0	0	0	1	1	1	0	0	1	0	0	215	9.9	29.4	20	15	0.6	0.67	0	0	0	0
4	90-99	3	0	1	0	0	0	0	0	1	1	0	3	3	0	1	0	1	0	0	0	154	11.9	31.6	44	19	1.8	0.88	0	0	0	1
3	60-69	1	1	0	0	1	1	1	0	0	0	0	0	3	0	0	1	0	0	0	0	117	13.5	35.6	75	24	3.2		0	0	0	0
3	60-69	2	1	0	1	0	0	0	0	0	1	0	1	3	0	0	0	0	0	0	0	200	15.6	30.6	71	39	20.1	0.9	0	0	0	0
1	30-39	1	0	0	0	0	0	0	0	0	0	0	0	1	0	1	0	0	1	0	0	304	10	25.9	485	827	3.4	0.67	0	0	0	0
4	70-79	1	0	1	0	0	0	0	0	0	0	0	0	3	0	1	0	0	1	0	0	395	10.6	33.3	74	78	1	0.78	0	0	0	0
2	30-39	3	0	0	0	0	0	0	0	0	0	0	0	3	0	1	0	0	0	0	0	325	9.8	25.8	37	27	0.2	0.81	0	0	0	0
2	20-21	3	0	0	0	0	0	0	0	0	0	0	1	1	0	1	1	0	0	0	0	329	10.1	27.7	30	39	1	0.94	0	0	0	0
3	80-89	1	1	0	0	0	0	0	0	0	0	0	0	1	0	1	0	0	1	0	0	169	9.5		27	14	0.5	1.78	0	0	0	0
3	80-89	3	1	1	0	0	0	1	0	0	0	0	1	2	0	1	0	1	1	0	0	194	10.5	29.1	15	10	0.4	0.77	0	0	0	0
1	40-49	3	0	0	0	0	0	0	0	0	0	0	0	1	1	1	1	0	0	0	0	139	9.6		1243	1191	2.5	5.7	0	0	0	0
4	50-59	1	0	0	0	0	0	0	0	0	0	0	0	1	1	1	0	0	1	0	0	280	10.3	28.1	938	959	2.1	0.57	0	0	0	0
1	60-69	2	1	1	0	0	0	0	0	1	1	0	11	3	0	1	0	0	0	0	0	256	12.7		38	16	0.7	1.27	0	0	0	0
1	80-89	1	0	1	0	0	0	0	0	0	0	0	0	1	0	0	1	0	0	0	0	112	11.1	25.4	562	209	3.6	0.86	0	0	0	0
4	60-69	1	0	0	0	0	0	0	0	0	0	0	0	2	0	1	0	0	1	0	0	188	12.4	32.2	232	232	2.7	1.08	0	0	0	0
4	70-79	1	0	1	1	0	0	0	0	0	0	0	1	2	0	0	1	0	0	0	0	169	9.8	22.7	784	638	3.5	0.8	0	0	0	0
1	60-69	1	0	0	0	0	0	0	0	0	0	0	3	2	0	1	0	0	1	0	0	300	10.3		74	182	3.1	0.84	0	0	0	0
3	30-39	3	1	0	0	0	0	0	0	0	0	0	0	1	0	1	1	0	0	0	0	453	11.9	27.6	22	16	2.3	0.74	0	0	0	0
2	30-39	3	0	0	0	0	0	0	0	0	0	0	11	3	0	0	1	0	0	0	0	380	9.3	24.9	61	146	4.6	0.52	0	1	0	0
1	60-69	3	0	1	0	0	0	0	0	0	0	0	0	1	1	1	1	0	0	0	0	297	10.3	26.2	123	49	0.4	0.76	0	0	0	0
3	70-79	1	0	1	0	0	0	0	0	0	0	0	0	1	0	1	0	0	1	0	0	159	10.3	26.2	23	21	0.5	0.59	0	0	0	0
1	30-39	1	0	1	0	0	0	0	0	0	0	0	0	1	0	1	0	0	1	0	0	273	10.2		258	188	2.7	0.95	0	0	0	0
1	60-69	3	0	0	0	1	0	0	0	1	1	0	0	3	0	1	0	0	0	0	0	171	10.7	27.4	171	107	2.3	1.43	0	0	0	0
1	20-21	1	0	0	0	0	0	0	0	0	0	0	0	1	0	1	0	0	1	0	0	189	10.7	28.5	79	118	21.5	0.55	0	0	0	0
4	70-79	3	1	1	0	0	0	0	0	0	0	0	3	2	0	1	1	0	0	0	0	427	11	37.6	41	47	5	1.16	0	0	0	0
1	50-59	1	0	0	0	0	0	0	0	0	0	0	5	3	0	1	0	0	0	0	0	141	13.6	38.6	2129	2369	10.6	0.41	0	0	0	0
3	60-69	1	1	1	0	0	0	0	0	0	0	0	0	1	0	1	0	0	1	0	0	435	10.4		284	181	2.9	1.08	0	0	0	0
1	80-89	1	1	1	0	0	1	0	0	0	0	0	0	1	0	1	0	0	1	0	0	366	9.7	22.2	21	27	0.2	0.57	0	0	0	0
4	70-79	1	1	1	0	0	0	0	0	0	0	0	3	3	0	1	1	0	0	0	0	384	10.5	29.3	1496	699	1	1.01	0	0	0	0
3	50-59	2	0	0	0	0	0	0	0	0	0	0	0	3	0	1	1	0	0	0	0	156			105	196	8.4	0.52	0	0	0	0
3	80-89	1	1	1	0	1	0	0	0	0	0	0	1	2	0	1	0	0	1	0	0	199	10.5	30.3		134	4.9	1.6	0	0	0	0
1	50-59	3	0	0	0	0	0	0	0	0	0	0	1	2	0	1	0	1	0	0	0	369	9.6	26.4	23	22	0.6	0.83	0	0	0	0
4	60-69	1	0	1	0	0	0	0	0	1	1	0	0	3	0	1	0	0	0	0	0	330	10.4	27.9	332	597	0.7	0.61	0	1	0	0
1	30-39	1	0	0	0	0	0	0	0	0	0	0	2	2	0	1	0	0	1	0	0	244	10.7	28.8	459	403	3.2	0.81	0	0	1	0
1	30-39	1	0	0	0	0	0	0	0	0	0	0	3	2	0	1	0	0	1	0	0	330	10.1	26.4	133	323	6.1	1.56	0	0	0	0
4	60-69	1	0	1	0	1	0	0	0	0	0	0	1	1	0	1	0	0	1	0	0	155	10.5	27.5	369	203	2.5		0	0	0	0
3	60-69	1	0	0	0	0	0	0	0	0	0	0	5	2	0	1	0	0	1	0	0	106	9.6	10.1	355	253	3.5	0.88	0	0	0	0
3	80-89	1	0	1	0	1	0	0	0	0	0	0	0	2	0	1	0	0	1	0	0	337	10.9	34.5	86	280	0.5		0	0	0	0
4	30-39	1	0	0	0	0	0	0	0	0	0	0	0	1	0	1	0	0	1	0	0	207	11.9	27.1	259	348	3.6	0.61	0	0	0	0
1	50-59	1	0	1	0	0	0	0	0	0	0	0	0	1	0	1	0	0	1	0	0	266	12.8	33.1	27	21	0.9	0.85	0	0	0	0
1	40-49	1	0	1	0	0	0	0	0	0	0	0	0	2	0	1	0	0	1	0	0	201	10.2	29	49	73	18.8	0.92	0	0	0	0
1	60-69	1	0	0	0	0	0	0	1	0	0	0	0	1	0	0	1	0	0	0	0	76	16.3	39.2	130	25	28.7	1.99	0	0	0	0
1	60-69	3	0	1	0	0	0	0	0	1	0	0	5	3	0	1	0	1	0	0	0	261	10.3		133	165	6.8	2.42	0	1	0	0
3	40-49	1	0	0	0	0	0	0	0	0	0	0	4	2	0	1	0	0	1	0	0	133	11.3	26.9	148	220	5.7	1.08	0	0	0	0
3	50-59	3	1	1	0	0	0	0	0	0	0	0	0	1	1	1	1	0	0	0	0	330	9.4	28.5	252	637	1.4	1.08	0	0	0	0
1	50-59	2	0	1	0	0	0	0	0	0	0	0	4	1	0	1	1	0	0	0	0	113	11.5	28	116	49	2.2	0.52	0	0	0	0
1	70-79	2	0	0	0	1	0	0	1	0	0	0	0	3	0	0	1	0	0	0	0	882	10	37.9	39	42	17.1	4.07	0	0	1	0
1	20-21	1	0	0	0	0	0	0	0	0	0	0	0	1	0	1	0	0	1	0	0	267	11.8	33.1		367	3.2	0.73	0	0	0	0
2	60-69	1	1	0	0	0	0	0	0	0	0	0	0	1	0	1	0	0	1	0	0	166	10.6	29.9	16	20	7.9	0.8	0	0	0	0
4	70-79	2	0	0	0	0	0	0	0	0	0	0	0	1	0	1	1	0	0	0	0	148	9.8	27.1	116	169	8.9	0.62	0	0	0	0
3	30-39	1	0	0	0	0	0	0	0	0	0	0	3	3	0	1	0	0	1	0	0	295	10.2	25.2	1073	1027	4.6	0.6	0	0	0	0
3	70-79	1	0	0	0	0	0	1	0	1	1	0	3	3	0	1	0	0	0	0	0	282	10.3	29.9	26	19	0.4	1.04	0	0	0	0
4	50-59	2	1	0	0	0	0	0	1	0	0	0	3	2	0	1	1	0	0	0	0	113	13.3	29.7	131	112	24.9	0.49	0	0	0	0
3	60-69	1	0	0	0	0	0	0	0	0	0	0	2	3	0	1	0	0	1	0	0	172	10.2	27.3	401	436	4	0.9	0	0	0	0
3	50-59	1	0	0	0	0	0	0	0	0	0	0	6	1	0	1	0	0	1	0	0	257	9.9	26.7	95	95	4.5	0.91	0	0	0	0
4	40-49	1	0	0	0	0	0	0	1	1	0	0	1	3	0	1	0	0	1	0	0	340	10.7	28.5	43	27	0.5	0.71	0	0	0	0
4	40-49	1	0	0	0	0	0	0	0	0	0	0	1	3	0	1	0	0	1	0	0	244	9.8	26.6	1103	798	1.5	0.85	0	0	0	0
1	20-21	1	0	0	0	0	0	0	0	0	0	0	0	1	0	1	0	0	1	0	0	258	10.2	28.1	231	563	4.4	0.88	0	0	0	0
3	80-89	1	0	1	1	0	0	0	0	0	0	0	1	1	0	1	0	0	1	0	0	338	11.3	32.2	81	130	0.5	0.9	0	0	0	0
1	60-69	2	1	0	0	0	0	0	1	0	0	0	0	1	0	0	1	0	0	0	0	179	11.8	34.1	532	618	12	0.71	0	0	0	0
3	60-69	2	0	0	0	0	0	0	0	1	1	0	0	3	0	1	0	0	0	0	0	468	10.2		168	186	9.8	2.03	0	0	0	0
4	60-69	1	0	1	0	0	0	0	0	0	0	0	2	2	0	1	0	0	1	0	0	204	9.8	25.8	244	322	2.8	0.96	0	0	0	0
3	50-59	1	0	0	0	0	0	0	0	0	0	0	3	2	0	1	0	0	1	0	0	118	10.4	28.7	205	316	11	0.92	0	0	0	0
4	60-69	2	0	0	0	0	0	0	0	0	0	0	0	1	0	1	1	0	0	0	0	280	9.5	27.7	90	117	9.8	0.79	0	0	0	0
4	60-69	2	0	0	0	0	0	0	0	0	0	0	0	1	0	1	1	0	0	0	0	173	10.3	27.4	84	65	18.7	0.46	0	0	0	1
1	90-99	1	0	0	0	1	0	0	1	0	0	0	1	2	0	0	1	0	0	0	0	22	14.2	57.1	55	14	3.8	3.23	0	0	0	0
2	40-49	1	0	0	0	0	0	0	0	0	0	0	0	1	0	1	0	0	1	0	0	138	10.8	25.6	225	47	4.9	0.63	0	0	0	0
4	70-79	1	0	1	0	0	0	0	0	0	0	0	3	2	0	1	0	0	1	0	0	175	10.3	32.2	86	67	0.8	0.95	0	0	0	0
3	80-89	1	0	1	0	0	0	0	0	0	0	0	0	1	0	1	0	0	1	0	0	271	9.7	29.1	27	86	5.8	0.93	0	0	1	0
1	20-21	1	0	0	0	0	0	0	0	0	0	0	2	2	1	1	0	0	1	0	0	325			426	342	2.7	0.83	0	0	0	0
1	60-69	2	0	0	0	0	0	0	0	0	0	0	2	1	1	1	1	0	0	0	0	304	9.1	25.4	102	99	10.7	0.71	0	0	0	0
1	30-39	1	0	0	0	0	0	0	0	0	0	0	0	1	0	1	0	0	0	0	0	252	10.5	23.9	30	62	5.2	0.8	0	0	0	0
1	40-49	1	0	0	0	0	0	0	0	0	0	0	0	1	0	1	0	0	1	0	0	314	10.1	30.8	197	636	4.2	0.78	0	0	0	0
1	20-21	3	0	0	0	0	0	0	0	0	0	0	0	2	1	1	0	0	0	0	0	214	10.1	29.3	15	13	0.2	0.97	0	0	0	0
2	80-89	1	0	1	0	0	0	0	0	0	0	0	3	2	0	1	0	0	1	0	0	147	10	29.3	114	82	0.5	1.29	0	0	0	0
1	20-21	1	0	0	0	0	0	0	0	0	0	0	0	2	0	1	0	0	1	0	0	203	10.3	27	220	364	4	0.77	0	0	0	0
3	60-69	2	1	0	0	0	0	0	0	0	0	0	0	1	0	1	1	0	0	0	0	163	10.6	28.5	205	107	3.3	0.4	0	0	0	0
4	60-69	2	0	0	0	0	0	0	0	0	0	0	1	2	0	1	0	0	0	0	0	172	12.8	28.2	51	43	17	0.63	0	0	0	0
3	40-49	1	0	0	0	0	0	0	0	0	0	0	3	3	0	1	0	0	1	0	0	132	10.7	27.1	162	265	5.5	0.73	0	0	0	0
2	60-69	3	0	1	0	0	0	0	1	0	0	0	0	3	0	1	1	0	0	0	0	362	10.6	29	33	15	0.2	0.5	0	0	0	0
3	40-49	3	1	1	0	0	0	0	0	0	0	0	1	3	1	1	1	0	1	0	0	176	10.4	26.8	831	434	1.7	0.79	0	0	0	0
4	80-89	3	1	1	0	0	0	0	0	0	0	0	2	1	1	1	1	0	0	0	0	561	11.4	25.4	42	44	0.6	1.32	0	0	0	0
1	70-79	1	1	1	0	0	0	0	0	0	0	0	0	1	0	1	1	0	1	0	0	317	10.5	29.9	41	133	0.9	0.74	0	0	0	0
1	30-39	1	0	0	0	0	0	0	0	0	0	0	0	1	0	1	0	0	1	0	0	248	11	30.4	262	287	6.2	0.76	0	0	0	0
3	30-39	3	1	0	0	0	0	0	0	1	0	0	1	3	0	1	1	1	0	0	0	495	9.4	24.3	36	123	11	0.62	0	0	0	0
3	50-59	1	0	0	0	0	0	0	0	0	0	0	0	2	0	1	0	0	1	0	0	239	10.3	27.9	148	301	4	0.96	0	0	0	0
2	80-89	2	0	0	0	0	0	0	0	1	1	0	0	3	0	1	0	0	0	0	0	118	16.4	44.5	151	77	20.1	0.88	0	1	1	0
3	40-49	3	0	0	0	0	0	0	1	0	0	0	0	1	0	0	1	0	0	0	0	198	10.2	31.9	644	249	8.1	0.57	0	0	0	0
1	40-49	2	0	0	0	0	0	0	0	0	0	0	1	1	0	1	1	0	0	0	0	821	10.6	27	91	131	10.2	0.63	0	0	0	0
4	40-49	1	0	0	0	0	0	0	0	0	0	0	0	1	0	1	0	0	1	0	0	221	9.8	25.2	129	510	5.1	0.53	0	0	0	0
2	20-21	3	0	0	0	0	0	0	0	0	0	0	4	3	1	1	0	0	0	0	0	295	9.1	27.3	220	455	5.3	1.12	0	0	0	0
4	50-59	1	0	0	0	0	0	0	0	0	0	0	0	2	0	1	0	0	1	0	0	314	10.3	30.4	26	38	0.2	1.03	0	0	0	0
1	40-49	1	0	0	0	0	0	0	0	0	0	0	0	1	0	1	0	0	1	0	0	346	9.8	29.2	131	261	11.2	0.67	0	0	0	0
3	70-79	1	0	0	0	0	0	0	0	1	1	0	0	3	0	1	0	0	0	0	0	113	10.1	27.6	69	40	1.1	0.79	0	0	0	0
4	30-39	1	0	0	0	0	0	0	0	0	0	0	5	2	0	1	0	0	1	1	0	311			117	428	12.9	0.51	0	1	0	0
1	40-49	1	0	0	0	0	0	0	0	0	0	0	0	2	0	1	0	0	1	0	0	228	10.3	26.5	162	292	2.7	0.75	0	1	0	0
1	90-99	1	0	0	1	0	1	0	0	0	0	0	0	1	0	0	1	0	0	0	0	428	11.9	27.2	112	104	1.5	0.38	0	0	0	0
4	50-59	1	0	0	0	0	0	0	0	0	0	0	3	3	0	1	0	0	1	0	0	188	9.8	27.3	265	938	2.3	0.73	0	0	0	0
1	30-39	1	0	0	0	0	0	0	0	0	0	0	0	3	0	0	1	0	0	0	0	415	10.4	48.7	53	106	2	0.74	0	0	0	0
3	80-89	1	0	0	0	0	0	0	0	0	0	0	0	1	0	0	1	0	0	0	0	163	10.4	27.6		150	4.2	1.14	0	0	0	0
2	50-59	2	0	0	0	0	0	0	0	0	1	0	2	3	0	0	0	0	0	0	0	377	9.5	26.7	349	615	4.8	0.48	0	0	0	0
3	70-79	1	0	0	0	0	0	0	0	1	0	0	6	3	1	1	0	0	1	0	0	221	10	26.8	246	185	2.4	0.71	0	0	0	0
3	80-89	1	0	0	1	0	1	0	0	0	1	0	1	3	0	0	0	0	0	0	0	127	9.8	27.1	24	42	2.4	0.95	0	0	0	0
4	70-79	2	0	1	0	0	0	0	0	0	0	0	4	3	0	1	1	0	0	0	0	128	10.7	27.3	110	101	4.3	0.97	0	1	0	0
1	50-59	2	0	0	0	0	0	0	0	0	0	0	0	1	1	1	1	0	0	0	0	282	16.1	33.6	85	47	12.7	0.65	0	0	0	0
4	70-79	2	0	0	0	0	0	0	0	0	0	0	0	3	0	0	1	0	0	0	0	152	12.7	30.5	53	26	8.1	1.02	0	0	0	0
1	50-59	1	0	0	0	0	0	0	0	0	0	0	0	1	1	1	1	0	1	0	0	228	10.9	28.5	256	366	9.6	0.93	0	0	0	0
4	50-59	1	0	0	0	0	0	0	0	0	0	0	0	1	0	1	0	0	1	0	0	140	10.4	31.5	43	69	0.6	0.81	0	0	0	0
4	60-69	2	0	1	1	0	0	0	0	0	1	0	3	3	0	0	0	0	0	0	0	208	11.2	24.5	109	85	13.7	0.36	0	0	0	0
4	70-79	1	0	1	0	0	0	0	0	0	0	0	4	3	0	1	0	0	1	0	0	190	10.2	28.5	47	119	4.1	0.83	0	0	0	0
3	40-49	1	0	1	0	0	0	0	0	0	0	0	2	2	1	1	0	0	1	0	0	367	10.2	27.8	153	506	1.2	1	0	0	0	0
1	30-39	1	0	1	0	0	0	0	0	0	0	0	0	1	0	1	0	0	1	0	0	141	10.3	28.9	150	548	3.2	1.03	0	0	0	0
4	60-69	1	0	1	0	0	0	0	0	1	1	0	5	3	0	1	0	1	0	0	0	120	10	27.6	259	387	3.5	1.32	0	0	0	0
1	80-89	1	1	1	0	1	0	0	0	0	0	2	0	1	0	1	0	0	1	0	0	216	9.7	26.2	54	134	0.3	1.51	0	0	0	0
1	60-69	1	0	0	0	0	0	0	0	0	0	2	1	3	0	1	0	0	1	0	0	175	10.4	28.9	26	23	1.2	0.5	0	0	0	0
2	60-69	1	1	1	1	0	0	0	0	0	0	2	0	3	0	1	0	0	1	0	0	582	9.8	26.9	10	50	3.8	0.52	0	1	0	0
4	50-59	1	0	0	0	0	0	0	0	0	0	2	8	3	0	1	0	0	1	0	0	140	9.8	23.1	1409	766	2.6	0.68	0	0	0	0
3	70-79	1	0	1	0	0	0	0	0	0	0	2	2	2	0	1	1	0	1	0	0	223	10.6	31.1	105	231	5.8	1.41	0	0	0	0
1	90-99	1	1	1	0	0	0	0	0	0	0	2	0	2	0	1	0	0	1	0	0	169	10.7	26.2	18	28	0.9	0.84	0	0	0	0
4	70-79	1	0	1	0	0	0	0	0	0	0	2	0	1	0	1	0	0	1	0	0	230	10.9	27.9	170	191	2.7	0.66	0	0	0	0
4	80-89	1	0	0	0	0	0	0	0	0	0	2	1	3	0	1	0	0	1	0	0	175	10.9	25.4	201	199	2.5	0.81	0	0	0	0
1	50-59	1	0	0	0	0	0	0	0	0	0	2	1	2	0	1	0	0	1	0	0	163	10	25.4	271	395	1.4	0.474	0	0	0	0
4	70-79	3	0	1	0	0	0	0	0	0	0	2	0	2	1	1	0	0	0	0	0	194	10.2	32.6	20	11	0.9	0.73	0	0	0	0
3	70-79	1	1	1	0	0	1	0	0	0	0	2	3	3	0	1	0	0	1	0	0	191	11.3	26.9	148	162	6.1	0.75	0	0	0	0
1	50-59	3	0	1	0	0	0	0	0	0	0	2	0	1	0	1	1	0	0	0	0	211	10.7	27.4	137	123	0.9	0.68	0	0	0	0
2	80-89	1	0	1	1	1	0	1	0	1	0	2	2	3	0	1	0	1	1	0	1	201	9.4	26	17	12	0.2	1.44	0	0	0	0
2	60-69	1	0	1	0	0	0	0	0	0	0	2	0	2	0	1	0	0	1	0	1	259	10	24.2		338	3.8	1.09	0	0	0	0
4	70-79	1	0	1	0	0	0	0	0	0	0	2	1	2	0	1	0	0	1	0	0	185	11.7	27.9	137	445	3.2	1.35	0	0	0	0
4	90-99	1	0	0	0	0	0	0	0	1	1	2	11	3	0	1	0	1	0	0	0	144	10.7	31	168	86	3.1	1.01	0	0	0	0
1	50-59	1	0	0	0	0	0	0	0	0	0	2	0	3	0	1	0	0	1	0	0	168	10.2	25.4	650	603	4.1	0.75	0	0	0	0
3	70-79	1	0	1	0	0	0	0	0	1	1	2	0	3	0	1	0	0	0	0	0	126	11.4	34.7	111	185	4.1	1.36	0	0	0	0
3	70-79	2	0	0	0	0	0	0	0	1	0	2	0	3	1	1	1	0	0	0	0	359	14.5	31.7	114	60	16.7	0.62	0	0	0	0
1	60-69	1	0	1	0	0	0	0	0	0	0	2	1	1	0	1	0	0	1	0	0	140	11.4	28.5	92	186	2.9	0.83	0	0	0	0
1	70-79	1	0	0	0	0	0	0	0	0	0	2	0	1	0	1	1	0	1	1	0	182	10.7	29.4	54	100	8	1.18	0	0	0	0
2	70-79	1	0	0	0	0	0	0	0	0	0	2	3	1	0	1	0	0	1	0	0	142	10.3	24.1	44	68	0.8	0.53	0	0	0	0
4	60-69	1	1	1	0	0	0	0	0	0	0	2	2	2	0	1	0	0	1	0	0	282	10.9	30.5	23	18	1.8	1	0	0	0	0
2	60-69	1	1	1	0	0	0	0	0	0	0	2	3	3	0	1	0	0	1	0	0	164	10.7	23.9	119	118	3.6	0.67	0	0	1	0
4	60-69	1	0	1	0	0	0	0	0	0	0	2	0	1	0	1	0	0	1	0	0	151	10.9	24.8	484	244	2.6	1.19	0	0	0	0
2	70-79	1	1	1	0	0	0	0	0	0	0	2	0	1	0	1	0	0	1	0	0	233	9.5	24.9	39	47	0.3	1.78	0	0	0	0
1	50-59	1	0	0	0	0	0	0	0	0	0	2	0	2	0	1	0	0	1	0	0	201	11.1		223	282	4.6	0.93	0	0	0	0
1	70-79	1	0	1	0	0	0	0	0	0	0	2	0	1	0	1	0	0	1	0	0	170	10.3	21.7	468	232	4.8	0.98	0	0	0	0
1	80-89	1	1	0	0	0	0	0	0	0	0	2	0	1	0	1	0	0	1	0	0	157	10	26.8	90	181	1.8	0.54	0	0	0	0
4	80-89	1	1	1	0	0	0	0	0	0	0	2	1	1	0	1	0	0	1	0	0	209	10.2	28	1663	871	1.8	0.77	0	0	0	0
4	90-99	1	1	1	0	1	0	0	0	0	0	2	0	1	0	1	0	0	1	0	0	220	11	28	212	224	2.3	4.76	0	0	0	0
1	60-69	2	0	0	0	0	0	0	0	0	0	2	0	3	1	1	1	0	0	0	0	325	10.6	26.5	200	246	10.1	0.65	0	0	0	0
3	60-69	1	1	1	0	0	0	0	0	0	0	2	0	1	0	1	0	0	1	0	0	197	10.3	25.3	345	340	3.9	0.7	0	0	0	0
2	60-69	1	0	0	0	0	0	0	0	1	0	2	1	3	0	1	1	0	1	1	0	181	12	28.7	152	170	4.4	0.56	0	0	0	0
4	80-89	1	1	1	0	0	0	0	0	0	0	3	0	2	0	0	1	0	0	0	0	162	10.2	28.8	67	139	0.8	0.77	0	1	0	0
3	60-69	1	0	0	0	0	0	0	0	0	0	3	6	3	0	1	0	0	1	0	0	104	10.4	26.6	85	119	4.8	1.03	0	0	0	0
1	80-89	1	0	1	1	0	0	0	0	0	0	3	4	3	0	1	0	0	1	0	0	170	11.4	30.8	206	119	0.8	0.62	0	1	1	0
3	70-79	1	0	0	0	0	0	0	0	1	0	3	5	3	0	1	0	1	1	0	0	166	11.3	28.6	105	103	2.4	0.52	0	0	0	0
1	90-99	1	0	1	0	0	0	0	0	1	0	3	1	3	0	1	0	1	1	0	0	158	11.3	26.4	52	107	7.9	0.9	0	0	0	0
1	80-89	1	1	0	0	0	0	0	0	0	0	3	0	1	0	1	0	0	1	0	0	280	10.6	26.8	589	301	3.5	1.03	0	0	0	0
3	70-79	1	0	0	0	0	0	0	0	0	0	3	0	1	0	1	0	0	1	0	0	146	9.7	27.6	743	389	1.1	0.84	0	0	0	0
1	60-69	1	0	0	0	0	0	0	0	0	0	3	0	1	0	1	0	0	1	0	0	190	9.6	22.7	223		1.4	0.95	0	0	0	0
4	70-79	1	1	1	0	0	0	0	0	0	0	3	0	2	0	0	1	0	0	0	0	255	10	27.2	86	186	1.6	0.6	0	0	0	0
3	50-59	1	0	0	0	0	0	0	0	0	0	3	1	2	0	1	0	0	1	0	0	343	10	25.1	175	125	4.3	0.81	0	0	0	0
1	50-59	2	0	0	0	0	0	0	0	0	0	3	0	1	0	1	1	0	0	0	0	344	9.7	27.3	141	308	14.1	0.82	0	0	1	0
4	50-59	1	0	1	0	0	0	0	0	0	0	3	0	2	0	1	0	0	1	0	0	258	10.9	28.8	823	1627	2.8	0.91	0	0	1	0
1	60-69	1	1	1	0	1	0	0	0	0	0	3	0	1	0	0	0	0	1	0	1	138	9.9	31.7	38	30	2.4		0	0	0	0
1	70-79	1	1	1	1	0	0	0	0	0	0	3	1	1	0	0	1	0	0	0	0	204	10.5	23.3	181	83	2.8	1.22	0	0	0	0
1	60-69	1	0	1	0	0	0	1	0	0	0	3	0	1	0	1	0	0	1	0	0	161	10.7	29		169	3.5	0.85	0	0	0	0
1	50-59	1	0	0	0	0	0	0	0	0	0	3	2	1	0	1	0	0	1	0	0	199	10.9	30.4	234	470	3.5	0.82	0	0	0	0
2	90-99	1	0	1	0	0	0	0	0	1	1	3	0	3	0	1	0	0	0	0	0	99	10.7	40.9		12	1.5	1.32	0	1	0	0
1	70-79	1	0	0	0	0	0	0	0	0	0	3	0	1	0	1	0	0	1	0	0	99	10.4	21.1	125	89	0.4	1.08	0	0	0	0
3	60-69	1	0	1	0	0	0	0	0	0	0	3	0	1	0	1	0	0	1	1	0	263	10.3	28.4	91	94	1.5	0.74	0	0	0	0
3	70-79	1	0	0	0	0	1	0	0	1	1	3	11	3	0	1	0	1	0	0	0	232	11.4	30.4	105	112	7.2	0.8	0	0	0	0
2	90-99	2	1	0	0	0	0	0	0	0	0	3	3	2	1	1	1	0	0	0	0	275	10.4	29.7	90	55	22.8	1.21	0	0	0	0
1	60-69	1	1	0	0	0	0	0	0	0	0	3	0	1	0	1	0	0	1	0	0	168	11.3	25.6	121	168	4.2	0.87	0	0	0	0
4	60-69	1	1	0	1	0	0	0	0	0	0	3	0	2	0	1	0	0	1	0	0	321	10.2	27.6	35	51	3.1	0.7	0	0	0	0
3	70-79	1	1	1	0	0	0	0	0	0	0	3	3	3	0	1	0	0	1	0	0	248	12	25.7	21	41	1.4	0.46	0	0	0	0
3	60-69	2	0	0	0	0	0	0	0	0	0	3	0	2	1	1	1	0	0	0	0	185	9.9	25.3	451	749	12.4	0.37	0	0	0	0
4	30-39	1	1	1	0	1	0	0	0	0	0	3	2	3	0	1	0	0	1	0	0	128	10.5	27	45	18	0.5		0	0	0	0
1	80-89	1	1	0	0	0	0	0	1	0	0	3	0	3	0	1	0	0	1	0	0	95	10.5	28.5	45	18	0.5	1.03	0	0	0	0
1	80-89	1	1	1	0	0	0	0	0	0	0	3	0	2	0	1	0	0	1	0	0	140	9.5	27.3	51	188	0.6	0.85	0	0	0	0
4	80-89	1	1	1	1	0	0	0	0	0	0	3	10	3	0	0	1	0	0	0	0	282	9.5	24.7	736	639	2.1	1.58	0	0	0	0
1	70-79	1	1	0	0	0	0	0	0	0	0	3	0	2	0	0	1	0	0	0	0	83	12.2	29.9	104	79	2.2	0.63	0	0	0	0
1	50-59	1	0	0	0	0	0	0	0	0	0	3	0	1	0	1	0	0	1	0	1	311	11		36	70	1.2	0.86	0	0	0	0
3	70-79	1	1	1	0	0	0	0	0	0	0	3	6	3	0	1	0	0	1	0	0	203	10.2	28.2	126	110	4.38	0.68	0	0	0	0
4	40-49	1	0	0	0	0	0	0	0	0	0	3	1	2	0	1	0	0	1	0	0	281	9.9	24.7	397	513	2.8	0.82	0	0	0	0
2	70-79	2	0	1	0	0	0	0	0	0	0	3	0	1	0	1	1	0	0	0	0	190	14.9	39.6	148	133	14.6	1.39	0	0	0	0
1	40-49	1	0	0	0	0	0	0	0	1	0	3	11	3	0	1	0	0	0	0	0	296	9.6	27.7	446	790	2.1	0.74	1	1	0	0
4	60-69	1	0	1	0	0	0	1	0	0	0	3	0	2	0	1	0	0	1	0	0	282	10.9	27.8	38	39	2.4	0.83	0	0	0	0
4	30-39	1	1	1	0	0	0	0	0	0	0	3	0	1	0	1	0	0	1	0	0	261	10.2	28.5	77	205	1.9	0.76	0	0	0	0
4	50-59	1	1	1	0	0	0	0	0	0	0	3	0	1	0	1	0	0	1	0	0	113	10.6	28.8	32	82	3.5	1.14	0	1	0	0
3	80-89	1	0	0	0	0	0	0	1	0	0	3	2	2	0	1	0	0	1	0	0	138	10.7	24.5	81	55	2.7	0.652	0	0	0	0
1	70-79	1	1	1	0	0	0	0	0	0	0	3	0	2	0	1	0	0	1	0	0	372	11.6	29.3	22	29	1.3	0.51	0	0	0	0
4	60-69	3	1	1	0	0	0	0	0	0	0	3	2	2	1	1	1	0	0	0	0	274	9.7	23.6	43	33	19.4	0.86	0	0	0	0
4	70-79	1	0	1	0	0	0	0	0	0	0	3	0	1	0	1	0	0	1	0	0	235	11.1	29.1	47	11	2.4	0.82	0	0	0	0
3	40-49	1	0	0	0	0	0	0	0	0	0	3	2	2	0	1	0	0	1	0	0	139	10.3	25.7	126	308	2.8	0.58	0	0	0	0
1	60-69	1	0	0	0	0	0	0	0	0	0	3	0	2	0	1	0	0	1	0	0	227	9.6	25.1	20	19	0.4	0.73	0	0	0	0
1	70-79	1	0	1	0	0	0	1	0	0	0	3	1	1	0	1	0	0	1	0	0	171	10.2	27.1		49	0.8	1.67	0	0	0	0
3	60-69	1	1	1	0	1	0	0	0	0	0	3	0	2	0	1	0	0	0	0	0	276	10.2	30.6	25	61	0.8	1.96	0	0	0	0
1	70-79	1	1	1	0	0	0	0	0	0	0	3	5	3	0	1	0	0	1	0	0	270	10	27	36	54	0.4	0.63	0	0	0	0
4	60-69	1	0	1	0	1	0	0	0	0	0	3	0	1	0	1	0	0	1	0	0	94	10.4	28.2	19	10	0.4	5.61	0	0	0	0
1	40-49	1	0	0	0	0	0	0	0	0	0	3	3	2	0	1	0	0	1	0	0	295	10.2	28.1	312	465	2.4	0.68	0	0	1	0
1	40-49	1	0	1	0	0	0	0	0	0	0	3	5	2	0	1	0	0	1	0	0	240	9.3	28	119	104	2	0.72	0	0	1	1
4	60-69	2	0	1	0	0	0	0	0	0	0	3	1	2	0	1	1	0	0	0	0	397	9.9	25.3	194	210	20.6	0.54	0	0	0	0
4	60-69	1	0	1	0	0	0	0	0	1	0	3	4	3	0	1	0	1	1	0	0	317	10	27.9	125	190	3.2	1.05	0	0	0	0
1	60-69	1	0	1	0	1	0	0	0	0	0	3	0	1	0	1	0	0	1	0	0	272	11.3	30.9	15	4	1.4		0	0	0	0
1	50-59	1	1	1	1	1	0	1	0	0	0	3	0	1	0	0	1	0	1	0	0	307	17.9	41.5	61	44	3.5		0	0	0	0
1	70-79	1	0	0	0	0	0	1	0	1	0	3	8	3	0	1	0	1	1	0	0	191	9.8	23.7	17	15	0.4	0.75	0	0	0	0
4	50-59	1	0	1	0	0	0	0	0	0	0	3	1	1	0	1	0	0	1	0	0	167	9.6	25		116	3.1	0.67	0	0	0	0
3	70-79	1	1	0	0	1	0	0	0	0	0	3	0	1	0	1	0	0	1	0	0	103	10.2	27.7	32	122	3.2	1.7	0	0	0	0
4	50-59	1	1	0	0	0	0	0	0	0	0	3	0	1	0	1	0	0	1	0	0	222	11.9	29.9	202	469	7.1	0.82	0	0	1	0
4	60-69	1	0	0	0	0	0	0	0	0	0	3	2	3	0	1	0	0	1	0	0	122	10.8	30.3	42	102	6.4	0.9	0	0	0	0
1	70-79	1	1	0	0	1	0	1	0	0	0	3	0	2	0	1	0	0	1	0	0	248	10.3	29.1	40	11	2.9	3.24	0	0	0	0
2	60-69	1	0	1	0	0	0	1	0	0	0	3	0	1	0	1	0	0	1	0	0	198	9.9	30.2	17	19	0.2	2.27	0	0	0	0
1	50-59	1	0	0	0	0	0	0	0	0	0	3	3	2	0	1	0	0	1	0	0	234	10.1	27.6	77	162	1.8	0.92	0	0	0	0
1	70-79	1	0	1	0	0	0	1	0	0	0	3	3	3	0	1	1	0	1	0	0	180	10.8		154	192	5.4	0.97	0	0	0	0
4	80-89	1	0	1	0	0	1	1	0	0	0	3	0	1	0	1	0	0	1	0	0	226	10.4	24	40	46	1.9	0.82	0	0	0	0
1	60-69	1	0	1	0	0	0	0	0	0	0	3	1	1	0	1	0	0	1	0	0	224	10.1	22.7	679	511	4.1	1.12	0	0	0	0
4	70-79	1	0	0	0	0	0	0	1	0	0	3	0	1	0	0	0	0	1	0	1	50	11.8	27.9		61	1.1	0.59	0	0	0	0
3	70-79	1	1	1	0	0	0	0	0	0	0	3	0	2	0	1	0	0	1	1	0	370	11.3	30.5		53	0.9	1.29	0	0	0	0
1	70-79	1	0	1	1	1	0	0	0	0	0	3	0	2	0	1	0	0	1	0	0	1014	10.5	33.9	41	30	7.7	0.75	0	0	0	0
4	70-79	2	0	1	0	0	0	0	0	0	0	3	0	3	1	1	1	0	1	0	0	311	9.9	26.9	108	174	8.7	0.87	0	0	0	0
1	70-79	1	1	1	0	0	0	0	0	0	0	3	0	1	0	1	0	0	1	0	0	54	11.6	28.6	96	208	3.4	0.86	0	0	0	0
1	70-79	3	1	1	1	0	0	0	0	0	0	3	0	1	1	1	0	0	0	0	0	173	10.4	27.1	37	10	0.8	1.23	0	0	0	0
1	30-39	3	0	0	0	0	0	0	0	0	0	3	0	1	0	1	1	0	1	0	0	571	10.5	28.2	50	92	1.5	0.77	0	0	0	0
1	30-39	1	0	0	0	0	0	0	0	0	0	3	2	2	0	1	0	0	0	0	0	196	10.9	27.8	534	815	10.5	0.88	0	0	0	0
1	60-69	2	0	0	0	0	0	0	0	0	0	3	2	1	0	1	1	0	0	0	0	118	11.4	33.6	165	168	16.3	0.84	0	0	0	1
1	70-79	1	0	0	0	0	0	0	0	1	0	3	4	3	0	1	0	1	1	0	0	347			15	8	0.5	0.7	0	0	0	0
1	70-79	1	0	1	0	0	0	0	0	0	0	3	3	2	0	1	0	0	1	0	0	246	9.8	24.9	90	224	3.8	0.56	0	0	0	0
3	70-79	1	0	1	0	0	0	0	0	0	0	3	0	1	0	1	0	0	1	0	0	43	11.1	30.6	61	73	7	1.41	0	0	0	0
1	30-39	1	0	0	0	0	0	0	0	0	0	3	3	2	0	1	0	0	1	0	0	236	9.8	27.9	281	491	7.6	0.82	0	0	0	0
1	60-69	1	0	0	0	0	0	0	0	0	0	3	0	2	0	1	0	0	1	0	0	662	10.7	31	22	41	0.4	0.95	0	0	0	0
1	60-69	2	0	1	0	0	0	0	0	0	0	3	0	1	0	0	1	0	0	0	0	193	10.4	30.2	42	57	14.2	0.89	0	1	0	0
3	60-69	1	0	0	0	0	0	0	0	0	0	3	2	2	0	1	0	0	1	0	0	264	11.2		521	741	4.7	0.66	0	0	0	0
2	60-69	1	1	0	0	0	0	0	0	1	0	3	7	3	0	1	1	1	1	0	0	170	9.8			53	3	0.82	1	0	0	0
1	30-39	1	0	0	0	0	0	0	0	0	0	3	0	1	0	1	0	0	1	0	0	380	9.8	24.7	19	41	1.3	0.75	0	0	0	0
4	60-69	1	0	1	0	0	0	0	0	0	0	3	1	1	0	1	0	0	1	0	0	228	12.9	34.4	35	81	4.6	1.09	0	0	0	0
4	60-69	1	0	1	1	0	0	0	0	0	0	3	12	3	0	1	0	0	1	0	0	345	11.1	28.2	18	14	0.8	0.75	0	0	0	0
4	40-49	2	0	0	0	0	0	0	0	0	0	3	3	2	0	1	1	0	0	0	0	218	11.1	27.2	400	329	20.7	0.56	0	0	0	0
