# Supplementary material for: Duodenal major papilla morphology can affect biliary cannulation and complications during ERCP, an observational study
Source: BMC Gastroenterol. 2020 Sep 23;20:310. doi: 10.1186/s12876-020-01455-0 (PMC7520951; doi:10.1186/s12876-020-01455-0)
Supplement: Supplementary file 2 — Additional file 2. This is the data set used for interobserver agreement evaluation. [file 12876_2020_1455_MOESM2_ESM.xlsx]

## Sheet: Kappa evaluation
Database	Evaluation
1	1
1	1
1	1
1	2
1	1
1	1
4	4
4	4
4	2
3	3
3	1
1	1
4	2
2	2
4	2
1	1
4	3
3	3
1	1
3	3
1	1
1	1
2	2
4	4
4	3
4	4
1	1
3	3
1	1
1	1
3	3
3	3
4	3
2	2
1	1
3	3
3	3
4	2
1	1
4	4
4	3
4	4
1	3
4	4
4	4
3	3
3	3
1	3
4	3
2	2
2	2
3	3
3	3
1	1
4	1
1	1
1	2
4	4
4	4
1	1
3	3
2	2
3	1
1	1
4	4
1	1
3	3
1	3
4	1
3	3
3	3
1	1
4	4
1	1
1	1
4	2
3	3
3	3
4	2
1	1
1	2
1	1
1	1
3	1
3	3
1	1
1	1
1	1
2	2
4	1
3	3
3	3
4	4
3	1
3	3
4	3
4	1
1	3
3	3
1	1
4	1
3	3
4	4
4	1
1	1
2	2
4	3
1	1
1	3
1	1
1	1
2	1
1	1
4	2
3	3
3	3
4	1
1	1
3	3
3	3
3	3
1	1
4	2
2	2
4	2
1	1
3	1
4	1
1	1
4	4
1	3
3	3
2	3
3	3
3	3
4	1
1	1
1	1
4	4
4	3
4	3
3	3
1	2
4	1
1	3
1	1
2	2
4	4
3	3
1	1
4	1
1	1
4	1
1	1
2	3
2	2
4	2
1	1
3	2
3	1
1	2
1	1
4	1
2	2
4	2
2	2
1	1
1	1
1	1
4	4
4	1
1	1
3	3
2	2
4	1
3	1
1	1
3	2
1	2
1	1
3	3
1	1
4	3
3	3
1	1
1	2
1	1
1	2
1	1
1	1
3	3
3	1
2	1
1	1
4	4
3	1
4	3
1	2
1	2
1	1
1	1
3	2
4	2
2	2
1	1
4	4
4	4
3	3
1	1
4	1
4	4
3	3
1	1
1	2
3	1
1	1
4	2
1	1
1	1
4	4
4	1
1	1
1	4
1	2
4	1
3	3
4	4
4	4
2	2
1	1
1	3
4	2
1	2
4	2
3	3
1	1
4	3
1	1
1	1
1	1
1	1
1	1
1	4
3	3
1	1
1	1
1	1
3	1
2	2
1	1
4	1
4	4
1	1
1	1
1	1
1	1
1	1
1	1
1	1
4	4
4	4
4	4
3	3
3	3
1	1
4	2
2	2
4	4
1	1
4	2
3	3
1	1
3	3
1	1
1	1
2	2
4	4
4	3
4	4
1	1
3	3
1	1
1	1
3	3
3	3
4	3
2	2
1	1
3	3
3	1
4	4
1	1
4	4
4	4
4	1
1	3
4	4
4	4
3	3
3	3
1	3
4	3
2	2
2	2
3	3
3	3
1	1
4	4
1	1
1	1
4	4
4	4
1	1
3	3
2	2
3	3
1	1
4	4
1	1
3	3
1	3
4	4
3	3
3	3
1	1
4	4
1	1
1	1
4	2
3	3
3	3
4	2
1	1
1	4
1	1
1	1
3	1
3	3
1	1
1	1
1	1
2	2
4	2
3	3
3	3
4	4
3	1
3	3
4	3
4	4
1	3
3	3
1	1
4	3
3	3
4	1
4	4
1	1
2	2
4	4
1	1
1	3
1	1
1	1
2	1
1	1
4	4
3	3
3	3
4	3
1	1
3	3
3	3
3	3
1	1
4	1
2	2
4	4
1	1
3	3
4	4
1	1
4	4
1	3
3	3
2	2
3	3
3	2
4	1
1	1
1	1
4	1
4	3
4	1
3	3
1	3
4	4
1	1
1	2
2	2
4	4
3	3
1	1
4	4
1	1
4	4
1	1
2	3
2	2
4	4
1	1
3	3
3	3
1	1
1	3
4	1
2	2
4	4
2	1
1	1
1	1
1	1
4	4
4	1
1	1
3	3
2	2
4	3
3	3
1	1
3	3
1	1
1	1
3	3
1	1
4	4
3	3
1	1
1	1
1	1
1	1
1	1
1	1
3	3
3	3
2	1
1	1
4	4
3	3
4	3
1	1
1	1
1	2
1	1
3	1
4	4
2	2
1	1
4	4
4	4
3	3
1	2
4	1
4	4
3	3
1	1
1	1
3	3
1	1
4	4
1	1
1	1
4	4
4	1
1	1
1	1
1	1
4	1
3	3
4	4
4	4
2	2
1	1
1	3
4	4
1	1
4	1
3	3
1	1
4	3
1	1
1	1
1	1
1	1
1	1
1	4
3	3
1	1
1	1
1	3
3	3
2	2
1	1
4	4
4	4
1	1
1	1
1	1
1	1
1	1
1	1
1	1
4	4
4	4
4	4
3	1
3	1
1	1
4	4
2	2
4	4
1	1
4	2
3	3
1	1
3	3
1	1
1	1
2	2
4	4
4	3
4	4
1	1
3	1
1	1
1	1
3	3
3	3
4	1
2	2
1	1
3	3
3	1
4	1
1	1
4	4
4	1
4	1
1	1
4	4
4	4
3	1
3	3
1	1
4	1
2	2
2	2
3	3
3	3
1	1
4	1
1	1
1	2
4	4
4	4
1	1
3	3
2	2
3	1
1	1
4	4
1	1
3	3
1	1
4	4
3	1
3	3
1	1
4	4
1	1
1	1
4	2
3	1
3	1
4	1
1	1
1	1
1	1
1	1
3	1
3	3
1	1
1	1
1	1
2	2
4	2
3	1
3	3
4	4
3	1
3	1
4	4
4	1
1	1
3	1
1	1
4	1
3	1
4	1
4	4
1	1
2	2
4	4
1	1
1	1
1	1
1	1
2	1
1	1
4	1
3	1
3	1
4	3
1	1
3	3
3	3
3	1
1	1
4	1
2	2
4	4
1	1
3	3
4	1
1	1
4	3
1	3
3	3
2	3
3	3
3	3
4	1
1	1
1	1
4	1
4	1
4	1
3	3
1	3
4	2
1	1
1	2
2	2
4	4
3	3
1	1
4	4
1	1
4	4
1	1
2	2
2	2
4	2
1	1
3	3
3	3
1	1
1	3
4	1
2	2
4	4
2	1
1	1
1	1
1	1
4	4
4	1
1	1
3	3
2	2
4	3
3	3
1	1
3	3
1	1
1	1
3	3
1	1
4	3
3	1
1	1
1	1
1	1
1	1
1	1
1	2
3	1
3	3
2	2
1	1
4	4
3	3
4	4
1	1
1	1
1	1
1	1
3	1
4	4
2	2
1	1
4	4
4	4
3	3
1	1
4	1
4	4
3	1
1	4
1	1
3	1
1	1
4	1
1	1
1	1
4	4
4	1
1	1
1	1
1	1
4	1
3	3
4	4
4	3
2	1
1	1
1	3
4	4
1	1
4	1
3	3
1	1
4	1
1	1
1	1
1	1
1	1
1	1
1	1
3	3
1	1
1	1
1	3
3	3
2	2
1	1
4	1
4	4
